# Supplementary material for: Aprica: a new genus and life history for the pteridivore Xanthiapatula Druce, 1898 (Lepidoptera, Noctuidae)
Source: Zookeys. 2019 Jul 24;866:127–45. doi: 10.3897/zookeys.866.27647 (PMC6669218; doi:10.3897/zookeys.866.27647)
Supplement: XML Treatment for Aprica [file zookeys.866.27647-treatment1.xml]

<!DOCTYPE tp:taxon-treatment
  PUBLIC "-//TaxonX//DTD Taxonomic Treatment Publishing DTD v0 20100105//EN" "tax-treatment-NSO.dtd">
<tp:taxon-treatment xmlns:tp="http://www.plazi.org/taxpub"><tp:treatment-meta><kwd-group><label>Taxon classification</label><kwd><named-content xmlns:xlink="http://www.w3.org/1999/xlink" content-type="kingdom">Animalia</named-content></kwd><kwd><named-content xmlns:xlink="http://www.w3.org/1999/xlink" content-type="order">Lepidoptera</named-content></kwd><kwd><named-content xmlns:xlink="http://www.w3.org/1999/xlink" content-type="family">Noctuidae</named-content></kwd></kwd-group><mixed-citation publication-type="journal"><person-group><name><surname>Goldstein</surname><given-names>Paul Z.</given-names></name><name><surname>Janzen</surname><given-names>Daniel H.</given-names></name><name><surname>Hallwachs</surname><given-names>Winnie</given-names></name></person-group><article-title><italic><tp:taxon-name><tp:taxon-name-part taxon-name-part-type="genus" reg="Aprica">Aprica</tp:taxon-name-part></tp:taxon-name></italic>: a new genus and life history for the pteridivore <italic><tp:taxon-name><tp:taxon-name-part taxon-name-part-type="genus" reg="Xanthia">Xanthia</tp:taxon-name-part><tp:taxon-name-part taxon-name-part-type="species" reg="patula">patula</tp:taxon-name-part></tp:taxon-name></italic> Druce, 1898 (<tp:taxon-name><tp:taxon-name-part taxon-name-part-type="order">Lepidoptera</tp:taxon-name-part></tp:taxon-name>, <tp:taxon-name><tp:taxon-name-part taxon-name-part-type="family">Noctuidae</tp:taxon-name-part></tp:taxon-name>)</article-title><source>Zookeys</source><day>24</day><month>7</month><year>2019</year><volume>866</volume><fpage>127</fpage><lpage>145</lpage><pub-id pub-id-type="doi">10.3897/zookeys.866.27647</pub-id></mixed-citation></tp:treatment-meta><tp:nomenclature><tp:taxon-name>
              <object-id xmlns:xlink="http://www.w3.org/1999/xlink" content-type="arpha" xlink:type="simple">7d5ca55c-15e5-542d-bc73-a6deb9e27575</object-id>
              <tp:taxon-name-part taxon-name-part-type="genus" reg="Aprica">Aprica</tp:taxon-name-part>
              <object-id xmlns:xlink="http://www.w3.org/1999/xlink" content-type="zoobank" xlink:type="simple">http://zoobank.org/796AEA59-E454-495E-9109-D1BD667D1863</object-id>
            </tp:taxon-name><tp:taxon-authority>Goldstein</tp:taxon-authority><tp:taxon-status xmlns:xlink="http://www.w3.org/1999/xlink" xlink:type="simple">gen. nov.</tp:taxon-status></tp:nomenclature><tp:treatment-sec sec-type="type species" id="SECID0EBNAC"><title>Type species.</title><p><italic><tp:taxon-name><tp:taxon-name-part taxon-name-part-type="genus" reg="Xanthia">Xanthia</tp:taxon-name-part><tp:taxon-name-part taxon-name-part-type="species" reg="patula">patula</tp:taxon-name-part></tp:taxon-name></italic> Druce, 1898.</p></tp:treatment-sec><tp:treatment-sec sec-type="type locality" id="SECID0ESNAC"><title>Type locality.</title><p>Costa Rica.</p></tp:treatment-sec><tp:treatment-sec sec-type="etymology" id="SECID0EXNAC"><title>Etymology.</title><p><italic><tp:taxon-name><tp:taxon-name-part taxon-name-part-type="genus" reg="Aprica">Aprica</tp:taxon-name-part></tp:taxon-name></italic> (feminine) derives from the Latin <italic>apricus</italic>, sunny, open to the light.</p></tp:treatment-sec><tp:treatment-sec sec-type="diagnosis" id="SECID0EGOAC"><title>Diagnosis.</title><p><italic><tp:taxon-name><tp:taxon-name-part taxon-name-part-type="genus" reg="Aprica">Aprica</tp:taxon-name-part></tp:taxon-name></italic> may be diagnosed readily both from the appearance of the forewing and by the male and female genitalia. The bisection of the golden-orange <abbrev xmlns:xlink="http://www.w3.org/1999/xlink" xlink:title="Forewing" id="ABBRID0ETOAC" xlink:type="simple">FW</abbrev> and similar thoracic coloration from the sunset-reddish HW and similar abdominal coloration is distinctive. Although the male genitalia are unremarkable, the valve simple with a rudimentary, hook-like clasper, the combination of this feature with the absence of abdominal coremata, and the presence of M2 on the HW, differentiates <italic><tp:taxon-name><tp:taxon-name-part taxon-name-part-type="genus" reg="Aprica">Aprica</tp:taxon-name-part></tp:taxon-name></italic> from <!--PageBreak -->other genera with pteridivorous species in which either the clasper is absent and the coremata present (e.g., <italic><tp:taxon-name><tp:taxon-name-part taxon-name-part-type="genus" reg="Callopistria">Callopistria</tp:taxon-name-part></tp:taxon-name></italic>, <italic><tp:taxon-name><tp:taxon-name-part taxon-name-part-type="genus" reg="Phuphena">Phuphena</tp:taxon-name-part></tp:taxon-name></italic> Walker, 1858); from genera with the reverse condition (e.g., <italic><tp:taxon-name><tp:taxon-name-part taxon-name-part-type="genus" reg="Fagitana">Fagitana</tp:taxon-name-part></tp:taxon-name></italic> Walker, 1865, in which coremata are absent but which bear a complex clasping apparatus and corresponding ridge on the female 8<sup>th</sup> sternite), or in which the hindwing M2 is not expressed (e.g., <italic><tp:taxon-name><tp:taxon-name-part taxon-name-part-type="genus" reg="Leucosigma">Leucosigma</tp:taxon-name-part></tp:taxon-name></italic>, <italic><tp:taxon-name><tp:taxon-name-part taxon-name-part-type="genus" reg="Lophomyra">Lophomyra</tp:taxon-name-part></tp:taxon-name></italic>). In both <italic><tp:taxon-name><tp:taxon-name-part taxon-name-part-type="genus" reg="Aprica">Aprica</tp:taxon-name-part><tp:taxon-name-part taxon-name-part-type="species" reg="patula">patula</tp:taxon-name-part></tp:taxon-name></italic> and <italic><tp:taxon-name><tp:taxon-name-part taxon-name-part-type="genus" reg="Fagitana">Fagitana</tp:taxon-name-part><tp:taxon-name-part taxon-name-part-type="species" reg="littera">littera</tp:taxon-name-part></tp:taxon-name></italic>, the corpus bursae is elongate and the ductus seminalis arises from an appendix bursae located at the posterior (proximal) end of the corpus, a condition shared by several <tp:taxon-name><tp:taxon-name-part taxon-name-part-type="subfamily">Eriopinae</tp:taxon-name-part></tp:taxon-name> but usually uninformative at the generic level.</p></tp:treatment-sec><tp:treatment-sec sec-type="description" id="SECID0EBBAE"><title>Description.</title><p><bold><italic>Head.</italic></bold> Antennae setose, biramous in males, uniramous in females; scaled above, cupreous. Labial palpi upturned, densely scaled. Eyes naked.</p><p><bold><italic>Thorax.</italic></bold> Thoracic vestiture golden orange, concolorous with forewing. <italic>Wings</italic>. General “background” coloration sharply bisected between forewing and hind wing, the former predominantly orange (as the thoracic vestiture) and the latter a reddish russett (as the abdominal vestiture); M2 faintly but clearly expressed on hindwing. <italic>Legs</italic>. One pair mid-tibial spurs, two pair on hind-tibiae; three rows of tibial spines on legs.</p><p><bold><italic>Abdomen.</italic></bold> Coremata absent; without brushes, pockets, or levers.</p><p><bold><italic>Male genitalia.</italic></bold> Uncus heavily setose; dorsal edges of tegumen straight, angled ventrally at roughly 45°, tegumen widest supra-medially; valvae medially situated, articulating with the vinculum in its dorsal half, setose throughout, of more or less constant width with a minor constriction at the cucullus; corona well developed; baso-costal processes of sacculus robust; clasper medially situated in valve, elongate with a sharply sclerotized apical hook at the cucullus; pleurite fused; juxta shield-shaped; transtilla well developed and paratergal sclerite evident, well fused; sacculus gently rounded.</p><p><bold><italic>Female genitalia.</italic></bold> Papillae anales flanged at postero-basal edge; posterior and anterior apophyses rod-like, not swollen apically, the anterior slightly shorter than the posterior. Antrum well developed; ductus seminalis arising from the appendix bursae, appendix bursae deriving dorsally from the posterior third of the ductus bursae; ductus bursae wide, elongate, tubular, with a 360° counter-clockwise torsion immediately posterior to the corpus bursae; corpus bursae, oblong, bearing a single transverse signum.</p></tp:treatment-sec><tp:treatment-sec sec-type="Immature stages" id="SECID0EMCAE"><title>Immature stages.</title><p>Known from images of <italic><tp:taxon-name><tp:taxon-name-part taxon-name-part-type="genus" reg="Aprica">A.</tp:taxon-name-part><tp:taxon-name-part taxon-name-part-type="species" reg="patula">patula</tp:taxon-name-part></tp:taxon-name></italic>; see description below.</p></tp:treatment-sec><tp:treatment-sec sec-type="distribution" id="SECID0E4CAE"><title>Distribution.</title><p>Mexico and Central America</p></tp:treatment-sec></tp:taxon-treatment>
