# Supplementary material for: Aprica: a new genus and life history for the pteridivore Xanthiapatula Druce, 1898 (Lepidoptera, Noctuidae)
Source: Zookeys. 2019 Jul 24;866:127–45. doi: 10.3897/zookeys.866.27647 (PMC6669218; doi:10.3897/zookeys.866.27647)
Supplement: XML Treatment for Aprica patula [file zookeys.866.27647-treatment2.xml]

<!DOCTYPE tp:taxon-treatment
  PUBLIC "-//TaxonX//DTD Taxonomic Treatment Publishing DTD v0 20100105//EN" "tax-treatment-NSO.dtd">
<tp:taxon-treatment xmlns:tp="http://www.plazi.org/taxpub"><tp:treatment-meta><kwd-group><label>Taxon classification</label><kwd><named-content xmlns:xlink="http://www.w3.org/1999/xlink" content-type="kingdom">Animalia</named-content></kwd><kwd><named-content xmlns:xlink="http://www.w3.org/1999/xlink" content-type="order">Lepidoptera</named-content></kwd><kwd><named-content xmlns:xlink="http://www.w3.org/1999/xlink" content-type="family">Noctuidae</named-content></kwd></kwd-group><mixed-citation publication-type="journal"><person-group><name><surname>Goldstein</surname><given-names>Paul Z.</given-names></name><name><surname>Janzen</surname><given-names>Daniel H.</given-names></name><name><surname>Hallwachs</surname><given-names>Winnie</given-names></name></person-group><article-title><italic><tp:taxon-name><tp:taxon-name-part taxon-name-part-type="genus" reg="Aprica">Aprica</tp:taxon-name-part></tp:taxon-name></italic>: a new genus and life history for the pteridivore <italic><tp:taxon-name><tp:taxon-name-part taxon-name-part-type="genus" reg="Xanthia">Xanthia</tp:taxon-name-part><tp:taxon-name-part taxon-name-part-type="species" reg="patula">patula</tp:taxon-name-part></tp:taxon-name></italic> Druce, 1898 (<tp:taxon-name><tp:taxon-name-part taxon-name-part-type="order">Lepidoptera</tp:taxon-name-part></tp:taxon-name>, <tp:taxon-name><tp:taxon-name-part taxon-name-part-type="family">Noctuidae</tp:taxon-name-part></tp:taxon-name>)</article-title><source>Zookeys</source><day>24</day><month>7</month><year>2019</year><volume>866</volume><fpage>127</fpage><lpage>145</lpage><pub-id pub-id-type="doi">10.3897/zookeys.866.27647</pub-id></mixed-citation></tp:treatment-meta><tp:nomenclature><tp:taxon-name>
              <object-id xmlns:xlink="http://www.w3.org/1999/xlink" content-type="arpha" xlink:type="simple">7d2965bd-d088-5235-a7ce-d163d87fea56</object-id>
              <tp:taxon-name-part taxon-name-part-type="genus" reg="Aprica">Aprica</tp:taxon-name-part>
              <tp:taxon-name-part taxon-name-part-type="species" reg="patula">patula</tp:taxon-name-part>
            </tp:taxon-name><tp:taxon-authority>(Druce, 1898)</tp:taxon-authority><tp:taxon-status xmlns:xlink="http://www.w3.org/1999/xlink" xlink:type="simple">comb. nov.</tp:taxon-status><xref ref-type="fig" rid="F1">Figs 1–10</xref><xref ref-type="fig" rid="F2">, 11–20</xref><xref ref-type="fig" rid="F3">, 21</xref><xref ref-type="fig" rid="F4">, 22, 23</xref><xref ref-type="fig" rid="F5">, 24–27</xref><xref ref-type="fig" rid="F6">, 28–29</xref><xref ref-type="fig" rid="F7">, 30–37</xref><xref ref-type="fig" rid="F8">, 38–45</xref><xref ref-type="fig" rid="F9">, 46–53</xref><tp:nomenclature-citation-list><tp:nomenclature-citation><tp:taxon-name>
                  <tp:taxon-name-part taxon-name-part-type="genus" reg="Xanthia">Xanthia</tp:taxon-name-part>
                  <tp:taxon-name-part taxon-name-part-type="species" reg="patula">patula</tp:taxon-name-part>
                </tp:taxon-name><comment>Druce, 1898 in <xref ref-type="bibr" rid="B6">Godman and Salvin 1898</xref>: 486, pl. 94, fig. 14; Hampson, 1908: 597, pl. 121, fig. 23; Ferguson, 1997: 348.</comment></tp:nomenclature-citation><tp:nomenclature-citation><tp:taxon-name>
                  <tp:taxon-name-part taxon-name-part-type="genus" reg="Bagisara">Bagisara</tp:taxon-name-part>
                  <tp:taxon-name-part taxon-name-part-type="species" reg="patula">patula</tp:taxon-name-part>
                </tp:taxon-name><comment>: Poole, 1989: 154.</comment></tp:nomenclature-citation></tp:nomenclature-citation-list></tp:nomenclature><tp:treatment-sec sec-type="Holotype locality" id="SECID0EJGAE"><title>Holotype locality.</title><p>Costa Rica, Santa Clara Valley [BMNH].</p></tp:treatment-sec><tp:treatment-sec sec-type="material" id="SECID0EOGAE"><title>Material examined.</title><p>38♂, 16♀ <bold>COSTA RICA</bold> (34♂, 15♀): The following label data precede individual unique voucher codes of the format yy-SRNP-xxxxxx (SRNP <!--PageBreak -->= Santa Rosa National Park, a unique identifier coined when the inventory was confined to Sector Santa Rosa of <abbrev xmlns:xlink="http://www.w3.org/1999/xlink" content-type="institution" xlink:title="Area de Conservacion Guanacaste" id="ABBRID0EYGAE" xlink:type="simple">ACG</abbrev> in the early 1980’s) on all reared and light-trapped specimens from <abbrev xmlns:xlink="http://www.w3.org/1999/xlink" content-type="institution" xlink:title="Area de Conservacion Guanacaste" id="ABBRID0E4GAE" xlink:type="simple">ACG</abbrev> (24♂, 9♀): Voucher: D.H. Janzen &amp; W. Hallwachs DB: <ext-link xmlns:xlink="http://www.w3.org/1999/xlink" xlink:type="simple" ext-link-type="uri" xlink:href="http://janzen.sas.upenn.edu">http://janzen.sas.upenn.edu</ext-link> Area de Conservacion Guanacaste, COSTA RICA.</p><p>All records of “on” a given plant species refer definitively to “feeding on.” Specimens lacking food plant records were light trapped in the forest and have a 6-digit suffix in their SRNP codes, while reared specimens have a 1–5-digit suffix.</p><p><bold>Alajuela Province</bold>: Area de Conservacion Guanacaste (9♂, 4♀): <italic>Males</italic>: Sector Rincon Rain Forest: Estacion Caribe (melina), <named-content xmlns:xlink="http://www.w3.org/1999/xlink" content-type="dwc:verbatimCoordinates" xlink:type="simple"><named-content content-type="geo-json" specific-use="{&#34;type&#34;:&#34;Point&#34;,&#34;coordinates&#34;:[-85.295580,10.895600]}" id="NCID0ERHAE" xlink:type="simple">10.8956, -85.29558</named-content></named-content>, el. 391m: 11/09/2007, F. Quesada &amp; R. Franco, collector, 07-SRNP-110152, <ext-link xmlns:xlink="http://www.w3.org/1999/xlink" xlink:type="simple" ext-link-type="uri" xlink:href="http://hol.osu.edu/spmInfo.html?id=USNMENT01463558">USNMENT01463558</ext-link>; Sector Rincon Rain Forest: Estacion Caribe (melina), <named-content xmlns:xlink="http://www.w3.org/1999/xlink" content-type="dwc:verbatimCoordinates" xlink:type="simple"><named-content content-type="geo-json" specific-use="{&#34;type&#34;:&#34;Point&#34;,&#34;coordinates&#34;:[-85.295580,10.895600]}" id="NCID0EZHAE" xlink:type="simple">10.8956, -85.29558</named-content></named-content>, el. 391m: 11/10/2007, F. Quesada &amp; R. Franco, collector, 07-SRNP-110402, <ext-link xmlns:xlink="http://www.w3.org/1999/xlink" xlink:type="simple" ext-link-type="uri" xlink:href="http://hol.osu.edu/spmInfo.html?id=USNMENT01463615">USNMENT01463615</ext-link>; Sector Rincon Rain Forest: Jabalina, Manta Pizote, <named-content xmlns:xlink="http://www.w3.org/1999/xlink" content-type="dwc:verbatimCoordinates" xlink:type="simple"><named-content content-type="geo-json" specific-use="{&#34;type&#34;:&#34;Point&#34;,&#34;coordinates&#34;:[-85.315420,10.973250]}" id="NCID0EBIAE" xlink:type="simple">10.97325, -85.31542</named-content></named-content>, el. 288m: 09/30/2008, S. Rios &amp; H. Cambronero, collector, 08-SRNP-107404, <ext-link xmlns:xlink="http://www.w3.org/1999/xlink" xlink:type="simple" ext-link-type="uri" xlink:href="http://hol.osu.edu/spmInfo.html?id=USNMENT01463664">USNMENT01463664</ext-link>; Sector Rincon Rain Forest: Jacobo, <named-content xmlns:xlink="http://www.w3.org/1999/xlink" content-type="dwc:verbatimCoordinates" xlink:type="simple"><named-content content-type="geo-json" specific-use="{&#34;type&#34;:&#34;Point&#34;,&#34;coordinates&#34;:[-85.317700,10.940760]}" id="NCID0EJIAE" xlink:type="simple">10.94076, -85.3177</named-content></named-content>, el. 461m: larva on <italic><tp:taxon-name><tp:taxon-name-part taxon-name-part-type="genus" reg="Salpichlaena">Salpichlaena</tp:taxon-name-part><tp:taxon-name-part taxon-name-part-type="species" reg="volubilis">volubilis</tp:taxon-name-part></tp:taxon-name></italic>: 06/16/2014, ecl. 07/19/2014, Edwin Apu, collector, 14-SRNP-80751, <ext-link xmlns:xlink="http://www.w3.org/1999/xlink" xlink:type="simple" ext-link-type="uri" xlink:href="http://hol.osu.edu/spmInfo.html?id=USNMENT01463658">USNMENT01463658</ext-link>; Sector Rincon Rain Forest: Manta Hugo, <named-content xmlns:xlink="http://www.w3.org/1999/xlink" content-type="dwc:verbatimCoordinates" xlink:type="simple"><named-content content-type="geo-json" specific-use="{&#34;type&#34;:&#34;Point&#34;,&#34;coordinates&#34;:[-85.267700,10.881100]}" id="NCID0E3IAE" xlink:type="simple">10.8811, -85.2677</named-content></named-content>, el. 491m: 03/14/2009, H. Cambronero &amp; R. Franco, collector, 10-SRNP-107506, <ext-link xmlns:xlink="http://www.w3.org/1999/xlink" xlink:type="simple" ext-link-type="uri" xlink:href="http://hol.osu.edu/spmInfo.html?id=USNMENT01463699">USNMENT01463699</ext-link>; Sector Rincon Rain Forest: Protrero Chaves, <named-content xmlns:xlink="http://www.w3.org/1999/xlink" content-type="dwc:verbatimCoordinates" xlink:type="simple"><named-content content-type="geo-json" specific-use="{&#34;type&#34;:&#34;Point&#34;,&#34;coordinates&#34;:[-85.321670,10.938680]}" id="NCID0EEJAE" xlink:type="simple">10.93868, -85.32167</named-content></named-content>, el. 433m: 8/19/2009, F. Quesada &amp; H. Cambronero, collector, 09-SRNP-107666, Dissection 148312, <ext-link xmlns:xlink="http://www.w3.org/1999/xlink" xlink:type="simple" ext-link-type="uri" xlink:href="http://hol.osu.edu/spmInfo.html?id=USNMENT01441902">USNMENT01441902</ext-link>; Quebrada Bambu, <named-content xmlns:xlink="http://www.w3.org/1999/xlink" content-type="dwc:verbatimCoordinates" xlink:type="simple"><named-content content-type="geo-json" specific-use="{&#34;type&#34;:&#34;Point&#34;,&#34;coordinates&#34;:[-85.252050,10.930100]}" id="NCID0EMJAE" xlink:type="simple">10.9301, -85.25205</named-content></named-content>, el. 109m: larva on <italic><tp:taxon-name><tp:taxon-name-part taxon-name-part-type="genus" reg="Lomariopsis">Lomariopsis</tp:taxon-name-part><tp:taxon-name-part taxon-name-part-type="species" reg="vestita">vestita</tp:taxon-name-part></tp:taxon-name></italic>: 09/18/2012, ecl. 10/13/2012, Cirilo Umaña, collector, 12-SRNP-76932, <ext-link xmlns:xlink="http://www.w3.org/1999/xlink" xlink:type="simple" ext-link-type="uri" xlink:href="http://hol.osu.edu/spmInfo.html?id=USNMENT01463565">USNMENT01463565</ext-link>; Sector San Cristobal: Estacion San Gerardo, <named-content xmlns:xlink="http://www.w3.org/1999/xlink" content-type="dwc:verbatimCoordinates" xlink:type="simple"><named-content content-type="geo-json" specific-use="{&#34;type&#34;:&#34;Point&#34;,&#34;coordinates&#34;:[-85.388870,10.880090]}" id="NCID0E6JAE" xlink:type="simple">10.88009, -85.38887</named-content></named-content>, el. 575m: 04/29/2006, H. Cambronero &amp; S. Rios, collector, 06-SRNP-103767, <ext-link xmlns:xlink="http://www.w3.org/1999/xlink" xlink:type="simple" ext-link-type="uri" xlink:href="http://hol.osu.edu/spmInfo.html?id=USNMENT01463650">USNMENT01463650</ext-link>; Sendero Carmona, <named-content xmlns:xlink="http://www.w3.org/1999/xlink" content-type="dwc:verbatimCoordinates" xlink:type="simple"><named-content content-type="geo-json" specific-use="{&#34;type&#34;:&#34;Point&#34;,&#34;coordinates&#34;:[-85.386320,10.876210]}" id="NCID0EHKAE" xlink:type="simple">10.87621, -85.38632</named-content></named-content>, el. 670m: larva on <italic><tp:taxon-name><tp:taxon-name-part taxon-name-part-type="genus" reg="Thelypteris">Thelypteris</tp:taxon-name-part><tp:taxon-name-part taxon-name-part-type="species" reg="nicaraguensis">nicaraguensis</tp:taxon-name-part></tp:taxon-name></italic>: 05/16/2005, ecl. 06/07/2005, Gloria Sihezar, collector, 05-SRNP-2726, <ext-link xmlns:xlink="http://www.w3.org/1999/xlink" xlink:type="simple" ext-link-type="uri" xlink:href="http://hol.osu.edu/spmInfo.html?id=USNMENT01463665">USNMENT01463665</ext-link>. <italic>Females</italic>: Sector Rincon Rain Forest: Sendero Rincon, <named-content xmlns:xlink="http://www.w3.org/1999/xlink" content-type="dwc:verbatimCoordinates" xlink:type="simple"><named-content content-type="geo-json" specific-use="{&#34;type&#34;:&#34;Point&#34;,&#34;coordinates&#34;:[-85.277690,10.896200]}" id="NCID0E3KAE" xlink:type="simple">10.8962, -85.27769</named-content></named-content>, el. 430m: larva on <italic><tp:taxon-name><tp:taxon-name-part taxon-name-part-type="genus" reg="Salpichlaena">Salpichlaena</tp:taxon-name-part><tp:taxon-name-part taxon-name-part-type="species" reg="volubilis">volubilis</tp:taxon-name-part></tp:taxon-name></italic>: 03/23/2011, ecl. 04/23/2011, Jose Perez, collector, 11-SRNP-41357, <ext-link xmlns:xlink="http://www.w3.org/1999/xlink" xlink:type="simple" ext-link-type="uri" xlink:href="http://hol.osu.edu/spmInfo.html?id=USNMENT01463594">USNMENT01463594</ext-link>; Sector Rincon Rain Forest: San Lucas, <named-content xmlns:xlink="http://www.w3.org/1999/xlink" content-type="dwc:verbatimCoordinates" xlink:type="simple"><named-content content-type="geo-json" specific-use="{&#34;type&#34;:&#34;Point&#34;,&#34;coordinates&#34;:[-85.303380,10.918470]}" id="NCID0EPLAE" xlink:type="simple">10.91847, -85.30338</named-content></named-content>, el. 320m: larva on <italic><tp:taxon-name><tp:taxon-name-part taxon-name-part-type="genus" reg="Thelypteris">Thelypteris</tp:taxon-name-part><tp:taxon-name-part taxon-name-part-type="species" reg="nicaraguensis">nicaraguensis</tp:taxon-name-part></tp:taxon-name></italic>: 6/8/2011, ecl. 6/27/2011, Jorge Hernandez, collector, 11-SRNP-42773, Dissection 148174, <ext-link xmlns:xlink="http://www.w3.org/1999/xlink" xlink:type="simple" ext-link-type="uri" xlink:href="http://hol.osu.edu/spmInfo.html?id=USNMENT01463999">USNMENT01463999</ext-link>; Quebrada Escondida, <named-content xmlns:xlink="http://www.w3.org/1999/xlink" content-type="dwc:verbatimCoordinates" xlink:type="simple"><named-content content-type="geo-json" specific-use="{&#34;type&#34;:&#34;Point&#34;,&#34;coordinates&#34;:[-85.274860,10.899280]}" id="NCID0ECMAE" xlink:type="simple">10.89928, -85.27486</named-content></named-content>, el. 420m: larva on <italic><tp:taxon-name><tp:taxon-name-part taxon-name-part-type="genus" reg="Thelypteris">Thelypteris</tp:taxon-name-part><tp:taxon-name-part taxon-name-part-type="species" reg="nicaraguensis">nicaraguensis</tp:taxon-name-part></tp:taxon-name></italic>: 11/16/2010, ecl. 12/16/2010, Anabelle Cordoba, collector, 10-SRNP-44267, <ext-link xmlns:xlink="http://www.w3.org/1999/xlink" xlink:type="simple" ext-link-type="uri" xlink:href="http://hol.osu.edu/spmInfo.html?id=USNMENT01463798">USNMENT01463798</ext-link>; Sector San Cristobal: Estacion San Gerardo, <named-content xmlns:xlink="http://www.w3.org/1999/xlink" content-type="dwc:verbatimCoordinates" xlink:type="simple"><named-content content-type="geo-json" specific-use="{&#34;type&#34;:&#34;Point&#34;,&#34;coordinates&#34;:[-85.388870,10.880090]}" id="NCID0EVMAE" xlink:type="simple">10.88009, -85.38887</named-content></named-content>, el. 575m: 04/30/2006, S. Rios &amp; F. Quesada, collector, 06-SRNP-103899, <ext-link xmlns:xlink="http://www.w3.org/1999/xlink" xlink:type="simple" ext-link-type="uri" xlink:href="http://hol.osu.edu/spmInfo.html?id=USNMENT01463696">USNMENT01463696</ext-link>. <bold>Guanacaste Province</bold>: Area de Conservacion Guanacaste (15♂, 7♀): <italic>Males</italic>: Sector Cacao: Cuesta Caimito, <named-content xmlns:xlink="http://www.w3.org/1999/xlink" content-type="dwc:verbatimCoordinates" xlink:type="simple"><named-content content-type="geo-json" specific-use="{&#34;type&#34;:&#34;Point&#34;,&#34;coordinates&#34;:[-85.471920,10.890800]}" id="NCID0EBNAE" xlink:type="simple">10.8908, -85.47192</named-content></named-content>, el. 640m: larva on <italic><tp:taxon-name><tp:taxon-name-part taxon-name-part-type="genus" reg="Pteris">Pteris</tp:taxon-name-part><tp:taxon-name-part taxon-name-part-type="species" reg="plumula">plumula</tp:taxon-name-part></tp:taxon-name></italic>: 11/13/2007, ecl. 12/07/2007, Manuel Pereira, collector, 07-SRNP-47084, <ext-link xmlns:xlink="http://www.w3.org/1999/xlink" xlink:type="simple" ext-link-type="uri" xlink:href="http://hol.osu.edu/spmInfo.html?id=USNMENT01463600">USNMENT01463600</ext-link>; Sector Cacao: Estacion Gongora, <named-content xmlns:xlink="http://www.w3.org/1999/xlink" content-type="dwc:verbatimCoordinates" xlink:type="simple"><named-content content-type="geo-json" specific-use="{&#34;type&#34;:&#34;Point&#34;,&#34;coordinates&#34;:[-85.473060,10.884490]}" id="NCID0EUNAE" xlink:type="simple">10.88449, -85.47306</named-content></named-content>, el. 557m: 09/12/2007, R. Franco &amp; S. Rios, collector, 07-SRNP-111179, <ext-link xmlns:xlink="http://www.w3.org/1999/xlink" xlink:type="simple" ext-link-type="uri" xlink:href="http://hol.osu.edu/spmInfo.html?id=USNMENT01463585">USNMENT01463585</ext-link>; Sector Cacao: Estacion Gongora, <named-content xmlns:xlink="http://www.w3.org/1999/xlink" content-type="dwc:verbatimCoordinates" xlink:type="simple"><named-content content-type="geo-json" specific-use="{&#34;type&#34;:&#34;Point&#34;,&#34;coordinates&#34;:[-85.473060,10.884490]}" id="NCID0E3NAE" xlink:type="simple">10.88449, -85.47306</named-content></named-content>, el. 557m: 09/12/2007, R. Franco &amp; <!--PageBreak --><!--PageBreak --><!--PageBreak -->S. Rios, collector, 07-SRNP-111178, <ext-link xmlns:xlink="http://www.w3.org/1999/xlink" xlink:type="simple" ext-link-type="uri" xlink:href="http://hol.osu.edu/spmInfo.html?id=USNMENT01463617">USNMENT01463617</ext-link>; Sector Cacao: Gongora Bananal, <named-content xmlns:xlink="http://www.w3.org/1999/xlink" content-type="dwc:verbatimCoordinates" xlink:type="simple"><named-content content-type="geo-json" specific-use="{&#34;type&#34;:&#34;Point&#34;,&#34;coordinates&#34;:[-85.476090,10.889190]}" id="NCID0EIOAE" xlink:type="simple">10.88919, -85.47609</named-content></named-content>, el. 600m: larva on <italic><tp:taxon-name><tp:taxon-name-part taxon-name-part-type="genus" reg="Pteris">Pteris</tp:taxon-name-part><tp:taxon-name-part taxon-name-part-type="species" reg="plumula">plumula</tp:taxon-name-part></tp:taxon-name></italic>: 10/25/2005, ecl. 11/19/2005, Manuel Pereira, collector, 05-SRNP-48763, <ext-link xmlns:xlink="http://www.w3.org/1999/xlink" xlink:type="simple" ext-link-type="uri" xlink:href="http://hol.osu.edu/spmInfo.html?id=USNMENT01463599">USNMENT01463599</ext-link>; Sector Cacao: Quebrada Otilio, <named-content xmlns:xlink="http://www.w3.org/1999/xlink" content-type="dwc:verbatimCoordinates" xlink:type="simple"><named-content content-type="geo-json" specific-use="{&#34;type&#34;:&#34;Point&#34;,&#34;coordinates&#34;:[-85.479660,10.889960]}" id="NCID0E2OAE" xlink:type="simple">10.88996, -85.47966</named-content></named-content>, el. 550m: larva on <italic><tp:taxon-name><tp:taxon-name-part taxon-name-part-type="genus" reg="Pteris">Pteris</tp:taxon-name-part><tp:taxon-name-part taxon-name-part-type="species" reg="plumula">plumula</tp:taxon-name-part></tp:taxon-name></italic>: 09/17/2007, ecl. 10/11/2007, Manuel Pereira, collector, 07-SRNP-46183, <ext-link xmlns:xlink="http://www.w3.org/1999/xlink" xlink:type="simple" ext-link-type="uri" xlink:href="http://hol.osu.edu/spmInfo.html?id=USNMENT01463543">USNMENT01463543</ext-link>; Sector Cacao: Quebrada Otilio, <named-content xmlns:xlink="http://www.w3.org/1999/xlink" content-type="dwc:verbatimCoordinates" xlink:type="simple"><named-content content-type="geo-json" specific-use="{&#34;type&#34;:&#34;Point&#34;,&#34;coordinates&#34;:[-85.479660,10.889960]}" id="NCID0EOPAE" xlink:type="simple">10.88996, -85.47966</named-content></named-content>, el. 550m: larva on <italic><tp:taxon-name><tp:taxon-name-part taxon-name-part-type="genus" reg="Pteris">Pteris</tp:taxon-name-part><tp:taxon-name-part taxon-name-part-type="species" reg="plumula">plumula</tp:taxon-name-part></tp:taxon-name></italic>: 09/17/2007, ecl. 10/08/2007, Manuel Pereira, collector, 07-SRNP-46186, <ext-link xmlns:xlink="http://www.w3.org/1999/xlink" xlink:type="simple" ext-link-type="uri" xlink:href="http://hol.osu.edu/spmInfo.html?id=USNMENT01463693">USNMENT01463693</ext-link>; Sector Cacao: Quebrada Otilio, <named-content xmlns:xlink="http://www.w3.org/1999/xlink" content-type="dwc:verbatimCoordinates" xlink:type="simple"><named-content content-type="geo-json" specific-use="{&#34;type&#34;:&#34;Point&#34;,&#34;coordinates&#34;:[-85.479660,10.889960]}" id="NCID0EBQAE" xlink:type="simple">10.88996, -85.47966</named-content></named-content>, el. 550m: larva on <italic><tp:taxon-name><tp:taxon-name-part taxon-name-part-type="genus" reg="Pteris">Pteris</tp:taxon-name-part><tp:taxon-name-part taxon-name-part-type="species" reg="plumula">plumula</tp:taxon-name-part></tp:taxon-name></italic>: 09/17/2007, ecl. 10/07/2007, Dunia Garcia, collector, 07-SRNP-46181; Sector Cacao: Toma de Agua, <named-content xmlns:xlink="http://www.w3.org/1999/xlink" content-type="dwc:verbatimCoordinates" xlink:type="simple"><named-content content-type="geo-json" specific-use="{&#34;type&#34;:&#34;Point&#34;,&#34;coordinates&#34;:[-85.465120,10.929560]}" id="NCID0EUQAE" xlink:type="simple">10.92956, -85.46512</named-content></named-content>, el. 1160m: 08/09/2010, S. Rios &amp; R. Franco, collector, 10-SRNP-112086, <ext-link xmlns:xlink="http://www.w3.org/1999/xlink" xlink:type="simple" ext-link-type="uri" xlink:href="http://hol.osu.edu/spmInfo.html?id=USNMENT01463590">USNMENT01463590</ext-link>; Sector Pailas: Canopy Tours, <named-content xmlns:xlink="http://www.w3.org/1999/xlink" content-type="dwc:verbatimCoordinates" xlink:type="simple"><named-content content-type="geo-json" specific-use="{&#34;type&#34;:&#34;Point&#34;,&#34;coordinates&#34;:[-85.402480,10.812620]}" id="NCID0E3QAE" xlink:type="simple">10.81262, -85.40248</named-content></named-content>, el. 700m: 9/30/2016, H.Cambronero&amp;R.Franco, collector, 16-SRNP-106142, <ext-link xmlns:xlink="http://www.w3.org/1999/xlink" xlink:type="simple" ext-link-type="uri" xlink:href="http://hol.osu.edu/spmInfo.html?id=USNMENT01464165">USNMENT01464165</ext-link>; Sector Pailas: Canopy Tours, <named-content xmlns:xlink="http://www.w3.org/1999/xlink" content-type="dwc:verbatimCoordinates" xlink:type="simple"><named-content content-type="geo-json" specific-use="{&#34;type&#34;:&#34;Point&#34;,&#34;coordinates&#34;:[-85.402480,10.812620]}" id="NCID0EERAE" xlink:type="simple">10.81262, -85.40248</named-content></named-content>, el. 700m: 06/11/2008, H. Cambronero &amp; F. Quesada, collector, 08-SRNP-103411, <ext-link xmlns:xlink="http://www.w3.org/1999/xlink" xlink:type="simple" ext-link-type="uri" xlink:href="http://hol.osu.edu/spmInfo.html?id=USNMENT01463691">USNMENT01463691</ext-link>; Sector Pitilla: Colocho, <named-content xmlns:xlink="http://www.w3.org/1999/xlink" content-type="dwc:verbatimCoordinates" xlink:type="simple"><named-content content-type="geo-json" specific-use="{&#34;type&#34;:&#34;Point&#34;,&#34;coordinates&#34;:[-85.412240,11.025600]}" id="NCID0EMRAE" xlink:type="simple">11.0256, -85.41224</named-content></named-content>, el. 390m: 03/19/2007, H. Cambronero &amp; F. Quesada, collector, 07-SRNP-102458, <ext-link xmlns:xlink="http://www.w3.org/1999/xlink" xlink:type="simple" ext-link-type="uri" xlink:href="http://hol.osu.edu/spmInfo.html?id=USNMENT01463603">USNMENT01463603</ext-link>; Sector Pitilla: Estacion Pitilla, <named-content xmlns:xlink="http://www.w3.org/1999/xlink" content-type="dwc:verbatimCoordinates" xlink:type="simple"><named-content content-type="geo-json" specific-use="{&#34;type&#34;:&#34;Point&#34;,&#34;coordinates&#34;:[-85.425810,10.989310]}" id="NCID0EURAE" xlink:type="simple">10.98931, -85.42581</named-content></named-content>, el. 675m: 03/01/2006, S. Rios &amp; R. Franco, collector, 06-SRNP-102362, <ext-link xmlns:xlink="http://www.w3.org/1999/xlink" xlink:type="simple" ext-link-type="uri" xlink:href="http://hol.osu.edu/spmInfo.html?id=USNMENT01463573">USNMENT01463573</ext-link>; Sector Pitilla: Estacion Pitilla, <named-content xmlns:xlink="http://www.w3.org/1999/xlink" content-type="dwc:verbatimCoordinates" xlink:type="simple"><named-content content-type="geo-json" specific-use="{&#34;type&#34;:&#34;Point&#34;,&#34;coordinates&#34;:[-85.425810,10.989310]}" id="NCID0E3RAE" xlink:type="simple">10.98931, -85.42581</named-content></named-content>, el. 675m: 03/02/2006, R. Franco &amp; F. Quesada, collector, 06-SRNP-102550, Dissection 148362, <ext-link xmlns:xlink="http://www.w3.org/1999/xlink" xlink:type="simple" ext-link-type="uri" xlink:href="http://hol.osu.edu/spmInfo.html?id=USNMENT01463556">USNMENT01463556</ext-link>; Sector Pitilla: Estacion Quica, <named-content xmlns:xlink="http://www.w3.org/1999/xlink" content-type="dwc:verbatimCoordinates" xlink:type="simple"><named-content content-type="geo-json" specific-use="{&#34;type&#34;:&#34;Point&#34;,&#34;coordinates&#34;:[-85.396950,10.996790]}" id="NCID0EESAE" xlink:type="simple">10.99679, -85.39695</named-content></named-content>, el. 487m: 08/29/2008, S. Rios &amp; R. Franco, collector, 08-SRNP-105409, <ext-link xmlns:xlink="http://www.w3.org/1999/xlink" xlink:type="simple" ext-link-type="uri" xlink:href="http://hol.osu.edu/spmInfo.html?id=USNMENT01463651">USNMENT01463651</ext-link>; Sector Pitilla: Estacion Quica, <named-content xmlns:xlink="http://www.w3.org/1999/xlink" content-type="dwc:verbatimCoordinates" xlink:type="simple"><named-content content-type="geo-json" specific-use="{&#34;type&#34;:&#34;Point&#34;,&#34;coordinates&#34;:[-85.396950,10.996790]}" id="NCID0EMSAE" xlink:type="simple">10.99679, -85.39695</named-content></named-content>, el. 487m: 08/29/2008, S. Rios &amp; R. Franco, collector, 08-SRNP-105410, <ext-link xmlns:xlink="http://www.w3.org/1999/xlink" xlink:type="simple" ext-link-type="uri" xlink:href="http://hol.osu.edu/spmInfo.html?id=USNMENT01463621">USNMENT01463621</ext-link>. <italic>Females</italic>: Sector Cacao: Quebrada Otilio, <named-content xmlns:xlink="http://www.w3.org/1999/xlink" content-type="dwc:verbatimCoordinates" xlink:type="simple"><named-content content-type="geo-json" specific-use="{&#34;type&#34;:&#34;Point&#34;,&#34;coordinates&#34;:[-85.479660,10.889960]}" id="NCID0EWSAE" xlink:type="simple">10.88996, -85.47966</named-content></named-content>, el. 550m: larva on <italic><tp:taxon-name><tp:taxon-name-part taxon-name-part-type="genus" reg="Pteris">Pteris</tp:taxon-name-part><tp:taxon-name-part taxon-name-part-type="species" reg="plumula">plumula</tp:taxon-name-part></tp:taxon-name></italic>: 09/17/2007, ecl. 10/08/2007, Manuel Pereira, collector, 07-SRNP-46187, <ext-link xmlns:xlink="http://www.w3.org/1999/xlink" xlink:type="simple" ext-link-type="uri" xlink:href="http://hol.osu.edu/spmInfo.html?id=USNMENT01463536">USNMENT01463536</ext-link>; Sector Cacao: Quebrada Otilio, <named-content xmlns:xlink="http://www.w3.org/1999/xlink" content-type="dwc:verbatimCoordinates" xlink:type="simple"><named-content content-type="geo-json" specific-use="{&#34;type&#34;:&#34;Point&#34;,&#34;coordinates&#34;:[-85.479660,10.889960]}" id="NCID0EJTAE" xlink:type="simple">10.88996, -85.47966</named-content></named-content>, el. 550m: larva on <italic><tp:taxon-name><tp:taxon-name-part taxon-name-part-type="genus" reg="Pteris">Pteris</tp:taxon-name-part><tp:taxon-name-part taxon-name-part-type="species" reg="plumula">plumula</tp:taxon-name-part></tp:taxon-name></italic>: 9/17/2007, ecl. 10/8/2007, Manuel Pereira, collector, 07-SRNP-46182, <ext-link xmlns:xlink="http://www.w3.org/1999/xlink" xlink:type="simple" ext-link-type="uri" xlink:href="http://hol.osu.edu/spmInfo.html?id=USNMENT01463895">USNMENT01463895</ext-link>; Sector Cacao: Quebrada Otilio, <named-content xmlns:xlink="http://www.w3.org/1999/xlink" content-type="dwc:verbatimCoordinates" xlink:type="simple"><named-content content-type="geo-json" specific-use="{&#34;type&#34;:&#34;Point&#34;,&#34;coordinates&#34;:[-85.479660,10.889960]}" id="NCID0E3TAE" xlink:type="simple">10.88996, -85.47966</named-content></named-content>, el. 550m: larva on <italic><tp:taxon-name><tp:taxon-name-part taxon-name-part-type="genus" reg="Pteris">Pteris</tp:taxon-name-part><tp:taxon-name-part taxon-name-part-type="species" reg="plumula">plumula</tp:taxon-name-part></tp:taxon-name></italic>: 09/17/2007, ecl. 10/11/2007, Manuel Pereira, collector, 07-SRNP-46185; Sector Cacao: Quebrada Otilio, <named-content xmlns:xlink="http://www.w3.org/1999/xlink" content-type="dwc:verbatimCoordinates" xlink:type="simple"><named-content content-type="geo-json" specific-use="{&#34;type&#34;:&#34;Point&#34;,&#34;coordinates&#34;:[-85.479660,10.889960]}" id="NCID0EPUAE" xlink:type="simple">10.88996, -85.47966</named-content></named-content>, el. 550m: larva on <italic><tp:taxon-name><tp:taxon-name-part taxon-name-part-type="genus" reg="Pteris">Pteris</tp:taxon-name-part><tp:taxon-name-part taxon-name-part-type="species" reg="plumula">plumula</tp:taxon-name-part></tp:taxon-name></italic>: 9/17/2007, ecl. 10/12/2007, Dunia Garcia, collector, 07-SRNP-46180, Dissection 148173, <ext-link xmlns:xlink="http://www.w3.org/1999/xlink" xlink:type="simple" ext-link-type="uri" xlink:href="http://hol.osu.edu/spmInfo.html?id=USNMENT01463897">USNMENT01463897</ext-link>; Sector Cacao: Roca Verde, <named-content xmlns:xlink="http://www.w3.org/1999/xlink" content-type="dwc:verbatimCoordinates" xlink:type="simple"><named-content content-type="geo-json" specific-use="{&#34;type&#34;:&#34;Point&#34;,&#34;coordinates&#34;:[-85.436030,10.893540]}" id="NCID0ECVAE" xlink:type="simple">10.89354, -85.43603</named-content></named-content>, el. 835m: 08/12/2007, R. Franco &amp; F. Quesada, collector, 07-SRNP-108036, <ext-link xmlns:xlink="http://www.w3.org/1999/xlink" xlink:type="simple" ext-link-type="uri" xlink:href="http://hol.osu.edu/spmInfo.html?id=USNMENT01463587">USNMENT01463587</ext-link>; Sector Pitilla: Estacion Pitilla, <named-content xmlns:xlink="http://www.w3.org/1999/xlink" content-type="dwc:verbatimCoordinates" xlink:type="simple"><named-content content-type="geo-json" specific-use="{&#34;type&#34;:&#34;Point&#34;,&#34;coordinates&#34;:[-85.425810,10.989310]}" id="NCID0EKVAE" xlink:type="simple">10.98931, -85.42581</named-content></named-content>, el. 675m: 02/28/2006, S. Rios &amp; H. Cambronero, collector, 06-SRNP-101627, <ext-link xmlns:xlink="http://www.w3.org/1999/xlink" xlink:type="simple" ext-link-type="uri" xlink:href="http://hol.osu.edu/spmInfo.html?id=USNMENT01463623">USNMENT01463623</ext-link>; Sector Pitilla: Pasmompa, <named-content xmlns:xlink="http://www.w3.org/1999/xlink" content-type="dwc:verbatimCoordinates" xlink:type="simple"><named-content content-type="geo-json" specific-use="{&#34;type&#34;:&#34;Point&#34;,&#34;coordinates&#34;:[-85.410260,11.026660]}" id="NCID0ESVAE" xlink:type="simple">11.02666, -85.41026</named-content></named-content>, el. 400m: 07/31/2008, R. Franco &amp; S. Rios, collector, 08-SRNP-104889, <ext-link xmlns:xlink="http://www.w3.org/1999/xlink" xlink:type="simple" ext-link-type="uri" xlink:href="http://hol.osu.edu/spmInfo.html?id=USNMENT01463671">USNMENT01463671</ext-link>. <bold>Other</bold> (10♂,4♀): <italic>Males</italic>: COSTA RICA: Juan Vinas, Schaus &amp; Barnes, coll., <ext-link xmlns:xlink="http://www.w3.org/1999/xlink" xlink:type="simple" ext-link-type="uri" xlink:href="http://hol.osu.edu/spmInfo.html?id=USNMENT01463893">USNMENT01463893</ext-link>; COSTA RICA: Cartago, Orosi Estacion Tapanti Parque, 9 456’ N, -83 471’ W, 4062”, July 7–9 2008, 1275m, J. Bolling Sullivan, collector, Dissection 148364, <ext-link xmlns:xlink="http://www.w3.org/1999/xlink" xlink:type="simple" ext-link-type="uri" xlink:href="http://hol.osu.edu/spmInfo.html?id=USNMENT01463654">USNMENT01463654</ext-link>; same data, <ext-link xmlns:xlink="http://www.w3.org/1999/xlink" xlink:type="simple" ext-link-type="uri" xlink:href="http://hol.osu.edu/spmInfo.html?id=USNMENT01463683">USNMENT01463683</ext-link>; <!--PageBreak -->same data, <ext-link xmlns:xlink="http://www.w3.org/1999/xlink" xlink:type="simple" ext-link-type="uri" xlink:href="http://hol.osu.edu/spmInfo.html?id=USNMENT01463630">USNMENT01463630</ext-link>; COSTA RICA: Cartago, Orosi Estacion, Tapanti Parque, LN-559900-194000, 1275 m, February 12–17, 2005, J. Bolling Sullivan, collector, <ext-link xmlns:xlink="http://www.w3.org/1999/xlink" xlink:type="simple" ext-link-type="uri" xlink:href="http://hol.osu.edu/spmInfo.html?id=USNMENT01463894">USNMENT01463894</ext-link>; COSTA RICA: Cartago, Orosi Estaction, Tapani Parque, LN-559900-194000, 1275 m, February 12–17, 2005, J. Bolling Sullivan, collector, Dissection 148371, <ext-link xmlns:xlink="http://www.w3.org/1999/xlink" xlink:type="simple" ext-link-type="uri" xlink:href="http://hol.osu.edu/spmInfo.html?id=USNMENT01463577">USNMENT01463577</ext-link>; same data, <ext-link xmlns:xlink="http://www.w3.org/1999/xlink" xlink:type="simple" ext-link-type="uri" xlink:href="http://hol.osu.edu/spmInfo.html?id=USNMENT01463681">USNMENT01463681</ext-link>; COSTA RICA: Tuis, May 28–June 4, Schaus and Barnes, collectors, Collection WmSchaus, <ext-link xmlns:xlink="http://www.w3.org/1999/xlink" xlink:type="simple" ext-link-type="uri" xlink:href="http://hol.osu.edu/spmInfo.html?id=USNMENT01463564">USNMENT01463564</ext-link>; COSTA RICA: Tuis, June, Schaus and Barnes, collectors, <ext-link xmlns:xlink="http://www.w3.org/1999/xlink" xlink:type="simple" ext-link-type="uri" xlink:href="http://hol.osu.edu/spmInfo.html?id=USNMENT01463648">USNMENT01463648</ext-link>; COSTA RICA: San Jose 4000ft, Nov 06, Collection WmSchaus, <ext-link xmlns:xlink="http://www.w3.org/1999/xlink" xlink:type="simple" ext-link-type="uri" xlink:href="http://hol.osu.edu/spmInfo.html?id=USNMENT01463535">USNMENT01463535</ext-link>. <italic>Females</italic>: COSTA RICA: Cartago, Orosi Estaction, Tapani Parque, LN-559900-194000, 1275 m, February 12–17, 2005, J. Bolling <!--PageBreak --><!--PageBreak -->Sullivan, collector, <ext-link xmlns:xlink="http://www.w3.org/1999/xlink" xlink:type="simple" ext-link-type="uri" xlink:href="http://hol.osu.edu/spmInfo.html?id=USNMENT01463571">USNMENT01463571</ext-link>; same data, <ext-link xmlns:xlink="http://www.w3.org/1999/xlink" xlink:type="simple" ext-link-type="uri" xlink:href="http://hol.osu.edu/spmInfo.html?id=USNMENT01463641">USNMENT01463641</ext-link>; same data, <ext-link xmlns:xlink="http://www.w3.org/1999/xlink" xlink:type="simple" ext-link-type="uri" xlink:href="http://hol.osu.edu/spmInfo.html?id=USNMENT01463568">USNMENT01463568</ext-link>; COSTA RICA: Carillo, Schaus and Barnes, collectors, <ext-link xmlns:xlink="http://www.w3.org/1999/xlink" xlink:type="simple" ext-link-type="uri" xlink:href="http://hol.osu.edu/spmInfo.html?id=USNMENT01463572">USNMENT01463572</ext-link>. <bold>GUATEMALA</bold> (3♂,1♀): <italic>Males</italic>: GUATEMALA: Cayuga, May, Schaus and Barnes, collectors, <ext-link xmlns:xlink="http://www.w3.org/1999/xlink" xlink:type="simple" ext-link-type="uri" xlink:href="http://hol.osu.edu/spmInfo.html?id=USNMENT01463555">USNMENT01463555</ext-link>; GUATEMALA: Cayuga, Sept, Schaus and Barnes, collectors, Dognin Collection, <ext-link xmlns:xlink="http://www.w3.org/1999/xlink" xlink:type="simple" ext-link-type="uri" xlink:href="http://hol.osu.edu/spmInfo.html?id=USNMENT01463529">USNMENT01463529</ext-link>; GUATEMALA: Cayuga, Schaus and Barnes, collectors, Aug., Photo Noc.22, <ext-link xmlns:xlink="http://www.w3.org/1999/xlink" xlink:type="simple" ext-link-type="uri" xlink:href="http://hol.osu.edu/spmInfo.html?id=USNMENT01463672">USNMENT01463672</ext-link>. <italic>Female</italic>: GUATEMALA: Retalhuleu, from L Thiel, S Sebastian, <ext-link xmlns:xlink="http://www.w3.org/1999/xlink" xlink:type="simple" ext-link-type="uri" xlink:href="http://hol.osu.edu/spmInfo.html?id=USNMENT01463544">USNMENT01463544</ext-link>. <bold>MEXICO</bold> (1♂): Zacualpan [Veracruz] T21, <abbrev xmlns:xlink="http://www.w3.org/1999/xlink" content-type="institution" xlink:title="National Museum of Natural History" id="ABBRID0EKWAE" xlink:type="simple">USNM</abbrev> slide # 59037, <ext-link xmlns:xlink="http://www.w3.org/1999/xlink" xlink:type="simple" ext-link-type="uri" xlink:href="http://hol.osu.edu/spmInfo.html?id=USNMENT01463653">USNMENT01463653</ext-link>.</p><fig id="F1" position="float" orientation="portrait"><object-id xmlns:xlink="http://www.w3.org/1999/xlink" content-type="doi" xlink:type="simple">10.3897/zookeys.866.27647.figures1-10</object-id><object-id xmlns:xlink="http://www.w3.org/1999/xlink" content-type="arpha" xlink:type="simple">780bf767-9f0b-5a18-8024-560d1f258c70</object-id><label>Figures 1–10.</label><caption><p>Dorsal habitus of <italic><tp:taxon-name><tp:taxon-name-part taxon-name-part-type="genus" reg="Aprica">Aprica</tp:taxon-name-part><tp:taxon-name-part taxon-name-part-type="species" reg="patula">patula</tp:taxon-name-part></tp:taxon-name></italic>, males (left, <bold>1–5</bold>) and females (right, <bold>6–10</bold>). <bold>1</bold><ext-link xmlns:xlink="http://www.w3.org/1999/xlink" xlink:type="simple" ext-link-type="uri" xlink:href="http://hol.osu.edu/spmInfo.html?id=USNMENT01463599">USNMENT01463599</ext-link>, 05-SRNP-48763 <bold>2</bold><ext-link xmlns:xlink="http://www.w3.org/1999/xlink" xlink:type="simple" ext-link-type="uri" xlink:href="http://hol.osu.edu/spmInfo.html?id=USNMENT01463665">USNMENT01463665</ext-link>, 05-SRNP-2726 <bold>3</bold><ext-link xmlns:xlink="http://www.w3.org/1999/xlink" xlink:type="simple" ext-link-type="uri" xlink:href="http://hol.osu.edu/spmInfo.html?id=USNMENT01463894">USNMENT01463894</ext-link><bold>4</bold><ext-link xmlns:xlink="http://www.w3.org/1999/xlink" xlink:type="simple" ext-link-type="uri" xlink:href="http://hol.osu.edu/spmInfo.html?id=USNMENT01463893">USNMENT01463893</ext-link><bold>5</bold><ext-link xmlns:xlink="http://www.w3.org/1999/xlink" xlink:type="simple" ext-link-type="uri" xlink:href="http://hol.osu.edu/spmInfo.html?id=USNMENT01463658">USNMENT01463658</ext-link>, 14-SRNP-80751 <bold>6</bold><ext-link xmlns:xlink="http://www.w3.org/1999/xlink" xlink:type="simple" ext-link-type="uri" xlink:href="http://hol.osu.edu/spmInfo.html?id=USNMENT01463798">USNMENT01463798</ext-link>, 10-SRNP-44267 <bold>7</bold><ext-link xmlns:xlink="http://www.w3.org/1999/xlink" xlink:type="simple" ext-link-type="uri" xlink:href="http://hol.osu.edu/spmInfo.html?id=USNMENT01463999">USNMENT01463999</ext-link>, 11-SRNP-42773 <bold>8</bold><ext-link xmlns:xlink="http://www.w3.org/1999/xlink" xlink:type="simple" ext-link-type="uri" xlink:href="http://hol.osu.edu/spmInfo.html?id=USNMENT01463895">USNMENT01463895</ext-link>, 07-SRNP-46182 <bold>9</bold><ext-link xmlns:xlink="http://www.w3.org/1999/xlink" xlink:type="simple" ext-link-type="uri" xlink:href="http://hol.osu.edu/spmInfo.html?id=USNMENT01463671">USNMENT01463671</ext-link>, 08-SRNP-104889 <bold>10</bold><ext-link xmlns:xlink="http://www.w3.org/1999/xlink" xlink:type="simple" ext-link-type="uri" xlink:href="http://hol.osu.edu/spmInfo.html?id=USNMENT01463571">USNMENT01463571</ext-link>.</p></caption><graphic xmlns:xlink="http://www.w3.org/1999/xlink" xlink:href="zookeys-866-127-g001.jpg" position="float" orientation="portrait" xlink:type="simple" id="oo_320449.jpg"><uri content-type="original_file" xlink:type="simple">https://binary.pensoft.net/fig/320449</uri></graphic></fig><fig id="F2" position="float" orientation="portrait"><object-id xmlns:xlink="http://www.w3.org/1999/xlink" content-type="doi" xlink:type="simple">10.3897/zookeys.866.27647.figures11-20</object-id><object-id xmlns:xlink="http://www.w3.org/1999/xlink" content-type="arpha" xlink:type="simple">ddd7a3e0-0a96-5c91-84d5-31cbf0a473ce</object-id><label>Figures 11–20.</label><caption><p>Ventral habitus of <italic><tp:taxon-name><tp:taxon-name-part taxon-name-part-type="genus" reg="Aprica">Aprica</tp:taxon-name-part><tp:taxon-name-part taxon-name-part-type="species" reg="patula">patula</tp:taxon-name-part></tp:taxon-name></italic>, males (left, <bold>11–15</bold>) and females (right, <bold>16–20</bold>). <bold>11</bold><ext-link xmlns:xlink="http://www.w3.org/1999/xlink" xlink:type="simple" ext-link-type="uri" xlink:href="http://hol.osu.edu/spmInfo.html?id=USNMENT01463599">USNMENT01463599</ext-link> 05-SRNP-48763 <bold>12</bold><ext-link xmlns:xlink="http://www.w3.org/1999/xlink" xlink:type="simple" ext-link-type="uri" xlink:href="http://hol.osu.edu/spmInfo.html?id=USNMENT01463665">USNMENT01463665</ext-link> 05-SRNP-2726 <bold>13</bold><ext-link xmlns:xlink="http://www.w3.org/1999/xlink" xlink:type="simple" ext-link-type="uri" xlink:href="http://hol.osu.edu/spmInfo.html?id=USNMENT01463894">USNMENT01463894</ext-link><bold>14</bold><ext-link xmlns:xlink="http://www.w3.org/1999/xlink" xlink:type="simple" ext-link-type="uri" xlink:href="http://hol.osu.edu/spmInfo.html?id=USNMENT01463893">USNMENT01463893</ext-link><bold>15</bold><ext-link xmlns:xlink="http://www.w3.org/1999/xlink" xlink:type="simple" ext-link-type="uri" xlink:href="http://hol.osu.edu/spmInfo.html?id=USNMENT01463658">USNMENT01463658</ext-link> 14-SRNP-80751 <bold>16</bold><ext-link xmlns:xlink="http://www.w3.org/1999/xlink" xlink:type="simple" ext-link-type="uri" xlink:href="http://hol.osu.edu/spmInfo.html?id=USNMENT01463798">USNMENT01463798</ext-link> 10-SRNP-44267 <bold>17</bold><ext-link xmlns:xlink="http://www.w3.org/1999/xlink" xlink:type="simple" ext-link-type="uri" xlink:href="http://hol.osu.edu/spmInfo.html?id=USNMENT01463999">USNMENT01463999</ext-link> 11-SRNP-42773 <bold>18</bold><ext-link xmlns:xlink="http://www.w3.org/1999/xlink" xlink:type="simple" ext-link-type="uri" xlink:href="http://hol.osu.edu/spmInfo.html?id=USNMENT01463895">USNMENT01463895</ext-link> 07-SRNP-46182 <bold>19</bold><ext-link xmlns:xlink="http://www.w3.org/1999/xlink" xlink:type="simple" ext-link-type="uri" xlink:href="http://hol.osu.edu/spmInfo.html?id=USNMENT01463671">USNMENT01463671</ext-link> 08-SRNP-104889 <bold>20</bold><ext-link xmlns:xlink="http://www.w3.org/1999/xlink" xlink:type="simple" ext-link-type="uri" xlink:href="http://hol.osu.edu/spmInfo.html?id=USNMENT01463571">USNMENT01463571</ext-link>.</p></caption><graphic xmlns:xlink="http://www.w3.org/1999/xlink" xlink:href="zookeys-866-127-g002.jpg" position="float" orientation="portrait" xlink:type="simple" id="oo_320450.jpg"><uri content-type="original_file" xlink:type="simple">https://binary.pensoft.net/fig/320450</uri></graphic></fig><fig id="F3" position="float" orientation="portrait"><object-id xmlns:xlink="http://www.w3.org/1999/xlink" content-type="doi" xlink:type="simple">10.3897/zookeys.866.27647.figure21</object-id><object-id xmlns:xlink="http://www.w3.org/1999/xlink" content-type="arpha" xlink:type="simple">4fb48b3a-f876-5eb1-a7cc-0a673dc91451</object-id><label>Figure 21.</label><caption><p>Forewing, hind wing. male, <ext-link xmlns:xlink="http://www.w3.org/1999/xlink" xlink:type="simple" ext-link-type="uri" xlink:href="http://hol.osu.edu/spmInfo.html?id=USNMENT01463577">USNMENT01463577</ext-link>, Dissection #148371.</p></caption><graphic xmlns:xlink="http://www.w3.org/1999/xlink" xlink:href="zookeys-866-127-g003.jpg" position="float" orientation="portrait" xlink:type="simple" id="oo_320451.jpg"><uri content-type="original_file" xlink:type="simple">https://binary.pensoft.net/fig/320451</uri></graphic></fig><fig id="F4" position="float" orientation="portrait"><object-id xmlns:xlink="http://www.w3.org/1999/xlink" content-type="doi" xlink:type="simple">10.3897/zookeys.866.27647.figures22-23</object-id><object-id xmlns:xlink="http://www.w3.org/1999/xlink" content-type="arpha" xlink:type="simple">a98f085c-9c28-5d16-9f20-50c86d201520</object-id><label>Figures 22, 23.</label><caption><p>Male genitalia. <bold>22</bold> Valvae, <ext-link xmlns:xlink="http://www.w3.org/1999/xlink" xlink:type="simple" ext-link-type="uri" xlink:href="http://hol.osu.edu/spmInfo.html?id=USNMENT01463556">USNMENT01463556</ext-link>, 06-SRNP-102550, Dissection #148362 <bold>23</bold> Valvae (ink) <ext-link xmlns:xlink="http://www.w3.org/1999/xlink" xlink:type="simple" ext-link-type="uri" xlink:href="http://hol.osu.edu/spmInfo.html?id=USNMENT01441902">USNMENT01441902</ext-link>, 09-SRNP-107666, Dissection #148312.</p></caption><graphic xmlns:xlink="http://www.w3.org/1999/xlink" xlink:href="zookeys-866-127-g004.jpg" position="float" orientation="portrait" xlink:type="simple" id="oo_320452.jpg"><uri content-type="original_file" xlink:type="simple">https://binary.pensoft.net/fig/320452</uri></graphic></fig></tp:treatment-sec><tp:treatment-sec sec-type="diagnosis" id="SECID0EM1AE"><title>Diagnosis.</title><p>The apposition of the forewing and hind wing colors differentiates this species from several unrelated New World species (both tropical and extra-tropical) that share superficially similar orange forewing coloration. None of these has a deep reddish hind wing or the laterally bisected contrast in body coloration between thorax and abdomen. The combination of the expressed M2 on the hind wing, the absence of abdominal <!--PageBreak -->coremata, and the configuration of the male and female genitalia are summarized in the generic diagnosis <italic>supra vide</italic> as distinct from <tp:taxon-name><tp:taxon-name-part taxon-name-part-type="subfamily">Eriopinae</tp:taxon-name-part></tp:taxon-name> and other pteridivorous <tp:taxon-name><tp:taxon-name-part taxon-name-part-type="family">Noctuidae</tp:taxon-name-part></tp:taxon-name>.</p></tp:treatment-sec><tp:treatment-sec sec-type="description" id="SECID0EA2AE"><title>Description.</title><p><bold><italic>Head</italic></bold>. Eyes smooth; labial palpi upturned, apex level with antennal base; antennae setose, bifasciculate in males; frons and vertex mix of golden yellow and reddish-orange scales concolorous with those of forewings and thorax.</p><!--PageBreak --><p><bold><italic>Thorax</italic></bold>. Prothoracic vestiture as described for genus. <italic>Wings</italic>. Forewing length, males, 12.1 mm–15.0 mm (males, <italic>n</italic> = 34, <italic>x̄</italic> = 13.5 mm, M = 13.2 mm); females, 12.1 mm–16.1 mm (<italic>n</italic> = 17, <italic>x̄</italic> = 14.2 mm, M = 14.3 mm). <abbrev xmlns:xlink="http://www.w3.org/1999/xlink" xlink:title="Forewing" id="ABBRID0E42AE" xlink:type="simple">FW</abbrev> not broadly rounded, outer margin convex; <abbrev xmlns:xlink="http://www.w3.org/1999/xlink" xlink:title="Forewing" id="ABBRID0EB3AE" xlink:type="simple">FW</abbrev> scaling golden yellow, suffused with reddish-orange scales, some lilacine at costa; postmedial area less heavily suffused with reddish-orange than antemedial or subterminal areas; antemedial, medial, and postmedial lines distinct and unbroken, the medial line ~2× as thick as others; baso-posterior russet patch; reniform spot constricted to form two white stigmata, the antero-costal stigma round and smaller than the other, j-shaped stigma; HW near-uniformly russet-orange, yellowish-orange terminal line unbroken. <abbrev xmlns:xlink="http://www.w3.org/1999/xlink" xlink:title="Forewing" id="ABBRID0EF3AE" xlink:type="simple">FW</abbrev> underside russet in center, bounded by paler shading along the costal and posterior margin below the anal vein; pm line jagged, dark gray, fading gradually from costal fascia to the anal vein. HW underside with discal spot present, pm line visible as a series of dark gray spots where it meets the veins; medial lines of both wings diffuse. <italic>Legs</italic>. As above, for genus. Scales the same mix of golden orange and reddish as on the head and thorax, but more uniformly reddish on the fore-femora.</p><p><bold><italic>Abdomen</italic></bold>. As above, for genus. Vestiture paler than on thorax and concolorous with hind wing.</p><p><bold><italic>Male genitalia</italic></bold>. As above, for genus. Phallus not uniformly sclerotized, weakly so towards the vesica; vesica without cornuti, with a complex of four bubble-like sub-basal diverticula and one larger basal diverticulum; vesica distended baso-medially, recurved clockwise over the phallus before narrowing and everting in a counter-clockwise twist (Figs <xref ref-type="fig" rid="F5">24–27</xref>).</p><fig id="F5" position="float" orientation="portrait"><object-id xmlns:xlink="http://www.w3.org/1999/xlink" content-type="doi" xlink:type="simple">10.3897/zookeys.866.27647.figures24-27</object-id><object-id xmlns:xlink="http://www.w3.org/1999/xlink" content-type="arpha" xlink:type="simple">7de44f1d-0898-5081-a3d7-5b947383a4b2</object-id><label>Figures 24–27.</label><caption><p>Male genitalia. <bold>24–26</bold> Vesica, from 3 angles, <ext-link xmlns:xlink="http://www.w3.org/1999/xlink" xlink:type="simple" ext-link-type="uri" xlink:href="http://hol.osu.edu/spmInfo.html?id=USNMENT01463556">USNMENT01463556</ext-link>, 06-SRNP-102550, Dissection #148362 <bold>27</bold> Vesica (ink), <ext-link xmlns:xlink="http://www.w3.org/1999/xlink" xlink:type="simple" ext-link-type="uri" xlink:href="http://hol.osu.edu/spmInfo.html?id=USNMENT01441902">USNMENT01441902</ext-link>, 09-SRNP-107666, Dissection #148312.</p></caption><graphic xmlns:xlink="http://www.w3.org/1999/xlink" xlink:href="zookeys-866-127-g005.jpg" position="float" orientation="portrait" xlink:type="simple" id="oo_320453.jpg"><uri content-type="original_file" xlink:type="simple">https://binary.pensoft.net/fig/320453</uri></graphic></fig><fig id="F6" position="float" orientation="portrait"><object-id xmlns:xlink="http://www.w3.org/1999/xlink" content-type="doi" xlink:type="simple">10.3897/zookeys.866.27647.figures28-29</object-id><object-id xmlns:xlink="http://www.w3.org/1999/xlink" content-type="arpha" xlink:type="simple">26fe4703-f5d7-5ab9-ad5e-0fb6b004ffc8</object-id><label>Figures 28–29.</label><caption><p>Female genitalia. <bold>29</bold><ext-link xmlns:xlink="http://www.w3.org/1999/xlink" xlink:type="simple" ext-link-type="uri" xlink:href="http://hol.osu.edu/spmInfo.html?id=USNMENT01463999">USNMENT01463999</ext-link>, 11-SRNP-42773, Dissection #148174 (ink) <bold>30</bold><ext-link xmlns:xlink="http://www.w3.org/1999/xlink" xlink:type="simple" ext-link-type="uri" xlink:href="http://hol.osu.edu/spmInfo.html?id=USNMENT01463999">USNMENT01463999</ext-link>, 10-SRNP-46180, Dissection #148173.</p></caption><graphic xmlns:xlink="http://www.w3.org/1999/xlink" xlink:href="zookeys-866-127-g006.jpg" position="float" orientation="portrait" xlink:type="simple" id="oo_320454.jpg"><uri content-type="original_file" xlink:type="simple">https://binary.pensoft.net/fig/320454</uri></graphic></fig><fig id="F7" position="float" orientation="portrait"><object-id xmlns:xlink="http://www.w3.org/1999/xlink" content-type="doi" xlink:type="simple">10.3897/zookeys.866.27647.figures30-37</object-id><object-id xmlns:xlink="http://www.w3.org/1999/xlink" content-type="arpha" xlink:type="simple">23e65dcd-0f40-5920-85bf-06c5deeed68e</object-id><label>Figures 30–37.</label><caption><p>Larvae, brown, last instar. <bold>31</bold><ext-link xmlns:xlink="http://www.w3.org/1999/xlink" xlink:type="simple" ext-link-type="uri" xlink:href="http://hol.osu.edu/spmInfo.html?id=USNMENT01463599">USNMENT01463599</ext-link>, 05-SRNP-48763 ♂ DHJ408116 <bold>32</bold> SNMENT01463665 05-SRNP-2726 ♂ DHJ402483 <bold>33</bold><ext-link xmlns:xlink="http://www.w3.org/1999/xlink" xlink:type="simple" ext-link-type="uri" xlink:href="http://hol.osu.edu/spmInfo.html?id=USNMENT01463599">USNMENT01463599</ext-link>, 05-SRNP-48763 ♂ DHJ408117 <bold>34</bold><ext-link xmlns:xlink="http://www.w3.org/1999/xlink" xlink:type="simple" ext-link-type="uri" xlink:href="http://hol.osu.edu/spmInfo.html?id=USNMENT01463599">USNMENT01463599</ext-link>, 05-SRNP-48763 ♂ DHJ408121 <bold>35</bold><ext-link xmlns:xlink="http://www.w3.org/1999/xlink" xlink:type="simple" ext-link-type="uri" xlink:href="http://hol.osu.edu/spmInfo.html?id=USNMENT01463599">USNMENT01463599</ext-link>, 05-SRNP-48763 ♂ DHJ408123 <bold>36</bold><ext-link xmlns:xlink="http://www.w3.org/1999/xlink" xlink:type="simple" ext-link-type="uri" xlink:href="http://hol.osu.edu/spmInfo.html?id=USNMENT01463599">USNMENT01463599</ext-link>, 05-SRNP-48763 ♂ DHJ408124 <bold>37</bold><ext-link xmlns:xlink="http://www.w3.org/1999/xlink" xlink:type="simple" ext-link-type="uri" xlink:href="http://hol.osu.edu/spmInfo.html?id=USNMENT01463599">USNMENT01463599</ext-link>, 05-SRNP-48763 ♂ DHJ408125 <bold>38</bold><ext-link xmlns:xlink="http://www.w3.org/1999/xlink" xlink:type="simple" ext-link-type="uri" xlink:href="http://hol.osu.edu/spmInfo.html?id=USNMENT01463599">USNMENT01463599</ext-link>, 05-SRNP-48763 ♂ DHJ408126.</p></caption><graphic xmlns:xlink="http://www.w3.org/1999/xlink" xlink:href="zookeys-866-127-g007.jpg" position="float" orientation="portrait" xlink:type="simple" id="oo_320455.jpg"><uri content-type="original_file" xlink:type="simple">https://binary.pensoft.net/fig/320455</uri></graphic></fig><fig id="F8" position="float" orientation="portrait"><object-id xmlns:xlink="http://www.w3.org/1999/xlink" content-type="doi" xlink:type="simple">10.3897/zookeys.866.27647.figures38-45</object-id><object-id xmlns:xlink="http://www.w3.org/1999/xlink" content-type="arpha" xlink:type="simple">dcd8cf93-bf0b-5019-bc0e-96b16ed3ad69</object-id><label>Figures 38–45.</label><caption><p>Larvae, green, penultimate instar. <bold>39</bold> 05-SRNP-48764 DHJ408129 <bold>40</bold><ext-link xmlns:xlink="http://www.w3.org/1999/xlink" xlink:type="simple" ext-link-type="uri" xlink:href="http://hol.osu.edu/spmInfo.html?id=USNMENT01463798">USNMENT01463798</ext-link>, 10-SRNP-44267 ♀ DHJ478607 <bold>41</bold> 05-SRNP-48764 DHJ408127 <bold>42</bold><ext-link xmlns:xlink="http://www.w3.org/1999/xlink" xlink:type="simple" ext-link-type="uri" xlink:href="http://hol.osu.edu/spmInfo.html?id=USNMENT01463798">USNMENT01463798</ext-link>, 10-SRNP-44267 ♀ DHJ478603 <bold>43</bold><ext-link xmlns:xlink="http://www.w3.org/1999/xlink" xlink:type="simple" ext-link-type="uri" xlink:href="http://hol.osu.edu/spmInfo.html?id=USNMENT01463798">USNMENT01463798</ext-link>, 10-SRNP-44267 ♀ DHJ478606 <bold>44</bold><ext-link xmlns:xlink="http://www.w3.org/1999/xlink" xlink:type="simple" ext-link-type="uri" xlink:href="http://hol.osu.edu/spmInfo.html?id=USNMENT01463798">USNMENT01463798</ext-link>, 10-SRNP-44267 ♀ DHJ478605 <bold>45</bold><ext-link xmlns:xlink="http://www.w3.org/1999/xlink" xlink:type="simple" ext-link-type="uri" xlink:href="http://hol.osu.edu/spmInfo.html?id=USNMENT01463798">USNMENT01463798</ext-link>, 10-SRNP-44267 ♀ DHJ478608 <bold>46</bold> 05-SRNP-48764 DHJ408128.</p></caption><graphic xmlns:xlink="http://www.w3.org/1999/xlink" xlink:href="zookeys-866-127-g008.jpg" position="float" orientation="portrait" xlink:type="simple" id="oo_320456.jpg"><uri content-type="original_file" xlink:type="simple">https://binary.pensoft.net/fig/320456</uri></graphic></fig><p><bold><italic>Female genitalia</italic></bold>. As above, for genus.</p></tp:treatment-sec><tp:treatment-sec sec-type="Immature stages" id="SECID0EBAAG"><title>Immature stages.</title><p>Known only from images of living larvae. Larvae are cylindrical, not tapered posteriorly, exhibiting green-brown polymorphism (in some cases the penultimate instar green, ultimate instar brown), and both bear false eyespots on the first abdominal segment; the spot is white postero-ventrally, the front half black with a white dot. In the brown form, the head bears a calico pattern, while in the green form the head is more uniformly green; both forms bear a lateral genal stripe. The brown form is predominantly rusty orange, a pair of subdorsal stripes formed by paler orange wedges. Larvae curl their heads under their abdomens when disturbed, emphasizing their false eyespots. This recall’s <xref ref-type="bibr" rid="B19">Yen and Wu’s (2009)</xref> remarks on the eriopine genus <italic><tp:taxon-name><tp:taxon-name-part taxon-name-part-type="genus" reg="Callopistria">Callopistria</tp:taxon-name-part></tp:taxon-name></italic> which “when threatened...bend their abdominal segments A1 and A2 upwards,” as do caterpillars in many families. The subdorsal lines in the green larval form comprise a series of irregularly shaped segmental yellow blotches through A6, beneath which runs a series of supra-spiracular spots; a small supra-spiracular black dash may is visible on A4 and A7 as well. The posterior segments, beginning with A7, bear scattered yellow markings.</p></tp:treatment-sec><tp:treatment-sec sec-type="biology" id="SECID0ESAAG"><title>Biology.</title><p>Larvae collected in March, May, June, September, October, and November, with adults eclosing in each of the corresponding subsequent months. Recorded times from the onset of pre-pupa to eclosion 15–17 days. Pupation within a cocoon of leaves lightly silked together. Larvae have been collected feeding on the following ferns: <italic><tp:taxon-name><tp:taxon-name-part taxon-name-part-type="genus" reg="Pteris">Pteris</tp:taxon-name-part><tp:taxon-name-part taxon-name-part-type="species" reg="plumula">plumula</tp:taxon-name-part></tp:taxon-name></italic> Desv. (= <italic><tp:taxon-name><tp:taxon-name-part taxon-name-part-type="genus" reg="Pteris">Pteris</tp:taxon-name-part><tp:taxon-name-part taxon-name-part-type="species" reg="quadriaurita">quadriaurita</tp:taxon-name-part></tp:taxon-name></italic> Retz., <tp:taxon-name><tp:taxon-name-part taxon-name-part-type="family">Pteridaceae</tp:taxon-name-part></tp:taxon-name>), <!--PageBreak --><!--PageBreak --><!--PageBreak --><!--PageBreak --><italic><tp:taxon-name><tp:taxon-name-part taxon-name-part-type="genus" reg="Pteridium">Pteridium</tp:taxon-name-part><tp:taxon-name-part taxon-name-part-type="species" reg="caudatum">caudatum</tp:taxon-name-part></tp:taxon-name></italic> (L.) (<tp:taxon-name><tp:taxon-name-part taxon-name-part-type="family">Dennstaedtiaceae</tp:taxon-name-part></tp:taxon-name>), <italic><tp:taxon-name><tp:taxon-name-part taxon-name-part-type="genus" reg="Thelypteris">Thelypteris</tp:taxon-name-part><tp:taxon-name-part taxon-name-part-type="species" reg="nicaraguensis">nicaraguensis</tp:taxon-name-part></tp:taxon-name></italic> (E. Fourn.) C.V. Morton (<tp:taxon-name><tp:taxon-name-part taxon-name-part-type="family">Thelypteridaceae</tp:taxon-name-part></tp:taxon-name>), <italic><tp:taxon-name><tp:taxon-name-part taxon-name-part-type="genus" reg="Salpichlaena">Salpichlaena</tp:taxon-name-part><tp:taxon-name-part taxon-name-part-type="species" reg="volubilis">volubilis</tp:taxon-name-part></tp:taxon-name></italic> (Kauf.) J. Sm. (<tp:taxon-name><tp:taxon-name-part taxon-name-part-type="family">Blechnaceae</tp:taxon-name-part></tp:taxon-name>), <italic><tp:taxon-name><tp:taxon-name-part taxon-name-part-type="genus" reg="Lomariopsis">Lomariopsis</tp:taxon-name-part><tp:taxon-name-part taxon-name-part-type="species" reg="vestita">vestita</tp:taxon-name-part></tp:taxon-name></italic> E. Fourn. (<tp:taxon-name><tp:taxon-name-part taxon-name-part-type="family">Lomariopsidaceae</tp:taxon-name-part></tp:taxon-name>), and <italic><tp:taxon-name><tp:taxon-name-part taxon-name-part-type="genus" reg="Nephrolepis">Nephrolepis</tp:taxon-name-part><tp:taxon-name-part taxon-name-part-type="species" reg="biserrata">biserrata</tp:taxon-name-part></tp:taxon-name></italic> (Sw.) Schott (<tp:taxon-name>Davailleaceae</tp:taxon-name>). Recorded hymeopteran parasitoids at <abbrev xmlns:xlink="http://www.w3.org/1999/xlink" content-type="institution" xlink:title="Area de Conservacion Guanacaste" id="ABBRID0EFEAG" xlink:type="simple">ACG</abbrev> include <italic><tp:taxon-name><tp:taxon-name-part taxon-name-part-type="genus" reg="Enicospilus">Enicospilus</tp:taxon-name-part><tp:taxon-name-part taxon-name-part-type="species" reg="maculipennis">maculipennis</tp:taxon-name-part></tp:taxon-name></italic> (Cameron, 1886) (<tp:taxon-name><tp:taxon-name-part taxon-name-part-type="family">Ichneumonidae</tp:taxon-name-part></tp:taxon-name>: <tp:taxon-name><tp:taxon-name-part taxon-name-part-type="subfamily">Ophioninae</tp:taxon-name-part></tp:taxon-name>) and at least one undescribed ichneumonid (cocoon, Fig. <xref ref-type="fig" rid="F9">50</xref>). False eyespots on the first abdominal segment appear well developed by the third instar and conspicuous in the green fourth instar as well as the brown last instars. It may be no more than coincidence that all the brown last instars turned out to be males when reared, while all the green penultimate instars turned out to be females when reared.</p><fig id="F9" position="float" orientation="portrait"><object-id xmlns:xlink="http://www.w3.org/1999/xlink" content-type="doi" xlink:type="simple">10.3897/zookeys.866.27647.figures46-53</object-id><object-id xmlns:xlink="http://www.w3.org/1999/xlink" content-type="arpha" xlink:type="simple">576db4f0-3982-525a-8543-94446befc089</object-id><label>Figures 46–53.</label><caption><p>Young larvae, cocoon and pupa <bold>46–49, 51–53</bold> 14-SRNP-71583 <bold>46</bold> DHJ723850 <bold>47</bold> DHJ723852 <bold>48</bold> DHJ723855 <bold>49</bold> DHJ723892 <bold>50</bold> Ichneumonid cocoon, 11-SRNP-69437, DHJ804089 <bold>51</bold> DHJ723898 <bold>52</bold> DHJ723899 <bold>53</bold> DHJ723901.</p></caption><graphic xmlns:xlink="http://www.w3.org/1999/xlink" xlink:href="zookeys-866-127-g009.jpg" position="float" orientation="portrait" xlink:type="simple" id="oo_320457.jpg"><uri content-type="original_file" xlink:type="simple">https://binary.pensoft.net/fig/320457</uri></graphic></fig></tp:treatment-sec><tp:treatment-sec sec-type="distribution" id="SECID0ECGAG"><title>Distribution.</title><p>Mid-elevation rainforest Mexico, Guatemala, Costa Rica.</p></tp:treatment-sec><ref-list><ref id="B6"><mixed-citation xmlns:xlink="http://www.w3.org/1999/xlink" xlink:type="simple"><person-group><name name-style="western"><surname>Godman</surname><given-names>FD</given-names></name><name name-style="western"><surname>Salvin</surname><given-names>O</given-names></name></person-group> (<year>1898</year>) <source>Biologia Centrali-Americana; or Contributions to the Knowledge of the Fauna of Mexico and Central America. Zoology. <tp:taxon-name><tp:taxon-name-part taxon-name-part-type="order">Lepidoptera</tp:taxon-name-part></tp:taxon-name>. <tp:taxon-name><tp:taxon-name-part taxon-name-part-type="suborder">Heterocera</tp:taxon-name-part></tp:taxon-name> by H. Druce. Volume 2.</source><publisher-name>Taylor and Francis</publisher-name>, <publisher-loc>London</publisher-loc>, <size units="page">692 pp</size>. [pls 65–101]</mixed-citation></ref><ref id="B19"><mixed-citation xmlns:xlink="http://www.w3.org/1999/xlink" xlink:type="simple"><person-group><name name-style="western"><surname>Yen</surname><given-names>S-H</given-names></name><name name-style="western"><surname>Wu</surname><given-names>S</given-names></name></person-group> (<year>2009</year>) <source>Biota Taiwanica.</source><publisher-name>Hexapoda: Lepidoptera</publisher-name>, <publisher-loc>Noctuoidea, Noctuidae, Eriopinae. National Sun Yat-Sen University &amp; National Science Council</publisher-loc>, <size units="page">60 pp</size>. [xvi, pls 1–20]</mixed-citation></ref></ref-list></tp:taxon-treatment>
